# Supplementary material for: Cancer Stem Cell Biomarkers Predictive of Radiotherapy Response in Rectal Cancer: A Systematic Review
Source: Genes (Basel). 2021 Sep 25;12(10):1502. doi: 10.3390/genes12101502 (PMC8535834; doi:10.3390/genes12101502)
Supplement: Supplementary file 1 [file genes-12-01502-s001.zip]

Archive with 1 entries (1 files):
- genes-1349248-supplementary.xlsx
