# Supplementary material for: Cancer Stem Cell Biomarkers Predictive of Radiotherapy Response in Rectal Cancer: A Systematic Review
Source: Genes (Basel). 2021 Sep 25;12(10):1502. doi: 10.3390/genes12101502 (PMC8535834; doi:10.3390/genes12101502)
Supplement: Supplementary file 1 [file genes-12-01502-s001.zip › genes-1349248-supplementary.xlsx]

## Sheet: Foglio1
Table S1: Quality assessment of the selected studies.
Reference	Q1	Q2	Q3	Q4	Q5	Q6	Q7	Q8	Q9	Q10	Percentage	Eligible
Saigusa et al. (2009)	1	1	1	1	1	1	1	1	1	0	90	Yes
Chen et al. (2010)	1	1	1	1	1	0	1	1	1	0	80	Yes
Saigusa et al. (2010)	1	1	0	1	1	1	1	1	1	0	80	Yes
Saigusa et al. (2012)	1	1	0	1	1	1	1	1	1	0	80	Yes
Yoon et al. (2016)	1	1	1	1	1	1	1	1	1	0	90	Yes
Luo et al. (2017)	1	1	1	1	1	1	1	1	1	1	100	Yes
Ganesh et al. (2019)	1	1	1	1	1	1	1	1	1	1	100	Yes
Chen et al. (2019)	1	0	1	1	1	1	1	1	1	0	80	Yes
Anujia et al. (2019)	1	1	1	1	1	1	1	1	1	1	100	Yes
Endo et al. (2020)	1	1	1	1	1	1	1	1	1	0	90	Yes
Puglisi et al. (2020)	1	1	1	1	1	1	1	1	1	0	90	Yes
Legend: 1=Yes, 0=No.
